# Supplementary material for: Effects of confining pressure and loading direction on the mechanical behavior of schist with high content and aggregation degree of mica
Source: PLoS One. 2026 Mar 20;21(3):e0344580. doi: 10.1371/journal.pone.0344580 (PMC13004402; doi:10.1371/journal.pone.0344580)
Supplement: S1 File — Experimental measurement and statistical analysis data. (XLS) [file pone.0344580.s001.xls]

## Sheet: minerals orientation angle
Flaky minerals orientation angle
Group Range	Count	Average Angle /°
[0°, 3°)	2	0.8513
[3°, 6°)	1	5.6354
[6°, 9°)	1	7.6354
[9°, 12°)	0	0
[12°, 15°)	0	0
[15°, 18°)	2	16.4869
[18°, 21°)	2	19.3651
[21°, 24°)	1	24.3038
[24°, 27°)	2	25.645
[27°, 30°)	3	28.551
[30°, 33°)	2	31.1998
[33°, 36°)	3	34.5577
[36°, 39°)	3	37.2655
[39°, 42°)	2	41.9757
[42°, 45°)	2	43.5159
[45°, 48°)	3	46.7914
[48°, 51°)	0	0
[51°, 54°)	0	0
[54°, 57°)	3	55.2862
[57°, 60°)	5	58.36
[60°, 63°)	3	61.6554
[63°, 66°)	3	64.4045
[66°, 69°)	6	67.5617
[69°, 72°)	4	70.2124
[72°, 75°)	8	73.5765
[75°, 78°)	5	76.6066
[78°, 81°)	6	79.7045
[81°, 84°)	7	82.6113
[84°, 87°)	8	85.6338
[87°, 90°)	7	88.5748
[90°, 93°)	17	91.7732
[93°, 96°)	17	94.7025
[96°, 99°)	14	97.8496
[99°, 102°)	6	100.871
[102°, 105°)	24	103.516
[105°, 108°)	22	106.878
[108°, 111°)	14	109.717
[111°, 114°)	15	112.53
[114°, 117°)	10	115.499
[117°, 120°)	8	118.648
[120°, 123°)	7	121.866
[123°, 126°)	6	124.409
[126°, 129°)	6	127.291
[129°, 132°)	3	130.867
[132°, 135°)	5	133.55
[135°, 138°)	6	136.904
[138°, 141°)	3	139.774
[141°, 144°)	3	142.561
[144°, 147°)	3	145.48
[147°, 150°)	4	148.343
[150°, 153°)	2	152.032
[153°, 156°)	0	0
[156°, 159°)	2	157.559
[159°, 162°)	2	161.31
[162°, 165°)	1	162.435
[165°, 168°)	2	167.573
[168°, 171°)	2	170.482
[171°, 174°)	0	0
[174°, 177°)	0	0
[177°, 180°)	2	177.686

## Sheet: strength and modulus
	Mechanical indicators of the tested schist subjected to uniaxial compression
	Orientation angle	Peak strength /MPa	Elastic modulus /GPa
	90	175.46	43.73
	75	174.49	35.32
	45	50.23	25.7
	30	45.01	26.28
	0	131.6	64
	Variation of compressive strength with confining pressure
	Confining pressure σ3/(MPa)	Peak strength /MPa
		α=90°	α=0°	α=30°
	0	175.46	131.6	45.01
	5	194.44	150.34	69.22
	10	226.57	197.97	101.1
	15	260.12	229.13	124.93
	20	329.38	253.22	169.83

## Sheet: normal stress and shear stress
	Variation of shear stress with normal stress on the sliding failure plane
		Normal Stress /MPa	Shear Stress /MPa
		11.2525	19.4899
		21.055	27.8081
		32.775	39.4475
		42.4825	47.6011
		57.4575	64.8783

## Sheet: influence coefficients
	Comparison of influence coefficients at different orientation angles
	Confining pressure σ3/(MPa)	Influence coefficient δ
		α=90°	α=30°	α=0°
	5	0.02163	0.10758	0.02847
	10	0.02913	0.12462	0.05043
	15	0.03217	0.11837	0.0494
	20	0.04386	0.13866	0.04621

## Sheet: Effect of confining pressure
	Effect of confining pressure on strength anisotropy for rocks with weak planes
	ln(σmax/σmin)	ln[σruc/(σruc+σ3)]	ln(σmax/σmin)	ln[σruc/(σruc+σ3)]	ln(σmax/σmin)	ln[σruc/(σruc+σ3)]	ln(σmax/σmin)	ln[σruc/(σruc+σ3)]	ln(σmax/σmin)	ln[σruc/(σruc+σ3)]	ln(σmax/σmin)	ln[σruc/(σruc+σ3)]	ln(σmax/σmin)	ln[σruc/(σruc+σ3)]
	D1		D2		D3		D4		D5		D6		D7
	0	0.29759	0	0.55247	0	1.36098	0	1.32972	-0.03145	0.44936	-0.08046	0.19885	-0.02198	0.87952
	-0.037	0.20714	-0.05597	0.3853	-0.0281	1.03318	-0.02862	1.0116	-0.1482	0.32162	-0.15492	0.17395	-0.10536	0.52646
	-0.07268	0.17161	-0.10897	0.33777	-0.05543	0.80648	-0.05645	0.92822	-0.27724	0.20414	-0.28902	0.157	-0.36772	0.27574
	-0.10713	0.16149	-0.20722	0.29738	-0.08203	0.73237	-0.08352	0.85866	-0.39152	0.16734	-0.51297	0.07696	-0.63599	0.22853
	-0.14043	0.15262			-0.10794	0.66269	-0.10988	0.84587	-0.58708	0.10192	-0.69582	0.09531	-0.74721	0.19068
									0.09531		-0.85036	0.06766
											-0.98417	0.05827
											-1.10218	0.00995
	Effect of confining pressure on strength anisotropy for rocks with weak planes
	σruc/(σruc+σ3)	σmax/σmin	σruc/(σruc+σ3)	σmax/σmin	σruc/(σruc+σ3)	σmax/σmin	σruc/(σruc+σ3)	σmax/σmin	σruc/(σruc+σ3)	σmax/σmin	σruc/(σruc+σ3)	σmax/σmin	σruc/(σruc+σ3)	σmax/σmin	σruc/(σruc+σ3)	σmax/σmin	σruc/(σruc+σ3)	σmax/σmin
	D8		D9		D10		D11		D12		D13		D14		D15		D16
	1	1.49	0.96916	8.69565	1	5.8558	1	5.62	1	2.48508	1	2.29948	1	2.01433	1	2.13411	1	2.22
	0.82609	1.35	0.91286	6.12	0.93946	3.11333	0.88396	4.32708	0.97456	2.07453	0.95834	2.11	0.9101	1.98478	0.9426	2.05267	0.95401	2.15
	0.7037	1.18	0.75862	3.57895	0.84124	2.67612	0.79206	2.93712	0.92738	1.87888	0.88463	1.97592	0.77141	1.85053	0.84553	1.97881	0.87364	1.81468
	0.6129	1.11	0.6875	3.16794	0.75895	2.46	0.71746	2.28598	0.84551	1.68083	0.7667	1.72593	0.59122	1.56	0.7324	1.63123	0.77563	1.81322
			0.52381	2.71111			0.65571	2.20435	0.793	1.56564	0.69701	1.47955	0.50308	1.39833	0.62152	1.61844	0.67471	1.54538
							0.60374	1.87779	0.65701	1.38924	0.53493	1.46658	0.33608	1.20985	0.5398	1.37837	0.59703	1.51181
									--	--	--	--	--	--

## Sheet: figure 11
	Response of critical ratio to the most representative uniaxial compressive strength and strength anisotropy degree under uniaxial compression
	σumax/σumin	σruc/MPa	σ3c/σruc
	1.49	95	0.67
	8.69	110	3.21
	5.86	217.25	0.848
	5.62	38.09	1.33
	2.49	191.55	0.85
	2.3	115.02	2.15
	1.57	215.86	0.82
	2.01	50.62	4.32
	2.13	82.11	2.88
	2.22	103.71	2.36
	1.35	130.56	0.25
	1.79	29.84	0.71
	3.9	175.46	0.48
	3.78	68.88	0.92
	1.74	86.86	0.8
	3.41	45	1.89
